# Supplementary material for: From Grammont to a New 135° Short-Stem Design: Two-Hand Lever Test and Early Superior–Lateral Dislocations Reveal Critical Role of Liner Stability Ratio and Stem Alignment
Source: J Clin Med. 2025 Mar 11;14(6):1898. doi: 10.3390/jcm14061898 (PMC11942795; doi:10.3390/jcm14061898)
Supplement: Supplementary file 1 [file jcm-14-01898-s001.zip]

Archive with 1 entries (1 files):
- jcm-3487085-supplementary.mp4
